# Supplementary material for: Invasive success of star weed (Parthenium hysterophorus L.) through alteration in structural and functional peculiarities
Source: PeerJ. 2023 Dec 13;11:e16609. doi: 10.7717/peerj.16609 (PMC10725175; doi:10.7717/peerj.16609)
Supplement: Supplemental Information 1 [file peerj-11-16609-s001.r]

#Heatmap code starts here 
data1 <- data.frame(data, row.names = "Sites")
df <- scale(data1)
head(data1)

#install.packages("heatmaply")
library(ggplot2)
library(pheatmap)
library(ggforce)
library("RColorBrewer")

# Default plot
dev.off()
heatmap(df, scale = "none")

library("ComplexHeatmap")
library(grid)
verbose = ht_opt("verbose")
dev.off()
Heatmap(df, name = "Key")
Heatmap(df, name = "mat1", col = f1, column_title = "LAB color space")
Heatmap(df, name = "mat2", col = f2, column_title = "RGB color space")

# Use LAB and RGB colour pellets
library(circlize)
f1 = colorRamp2(seq(min(df), max(df), length = 3), c("blue", "#EEEEEE", "red"))
f2 = colorRamp2(seq(min(df), max(df), length = 3), c("blue", "#EEEEEE", "red"), space = "RGB")


#Use clolur pallet with even # of columns and even # of rows in dendrogram 
{library("RColorBrewer")
  col <- colorRampPalette(brewer.pal(10, "RdYlBu"))(256)
  heatmap(df, scale = "none", col = col,
          RowSideColors = rep(c("blue", "pink"), each = 2),# divide number of rows by 2
          ColSideColors = c(rep("purple", 9), rep("orange", 9))) # divide number of colums equally in two parts
}

#Use blue and Red colour pallet
{library("gplots")
  heatmap.2(df, scale = "none", col = bluered(20), 
            trace = "none", density.info = "none")
}
dev.off()
# Use custom colours
{library(circlize)
  col_fun = colorRamp2(c(-2, 0, 2), c("green", "white", "red"))
  col_fun(seq(-3, 3))
  Heatmap(df, name = "Sites", col = col_fun)
}

#Use other types of coloured cells
library("RColorBrewer")
Heatmap(df, name = "df", col = col_fun, column_title = "df")
Heatmap(df/4, name = "df", col = col_fun, column_title = "df/4")
Heatmap(abs(df), name = "df", col = col_fun, column_title = "abs(df)")

#Separate outliars
{df2 = df
  df2[1, 1] = 100000
  Heatmap(df2, name = "df", col = col_fun, 
          column_title = "a dfrix with outliers")
}

#Create heatmap in soft blue/red colours
{library("RColorBrewer")
  Heatmap(df, name = "Key",
          col = colorRamp2(c(-2, 0, 2), brewer.pal(n=3, name="RdBu")))
}

library(ComplexHeatmap) 
pheatmap(df, legend = TRUE, display_numbers = TRUE)
pheatmap(df, legend = TRUE, display_numbers = matrix(ifelse(df > 0.25, "*", ""), nrow(df)))
pheatmap(df, legend = TRUE, cellwidth = 15, cellheight = 12, main = "")
pheatmap(df, name = "Sites", col = colorRampPalette(c("navy", "white", "firebrick3"))(50))

pheatmap(df, name = "Sites", row_km = 3, row_gap = unit(3, "mm"))
pheatmap(df, name = "Sites", column_km = 3, column_gap = unit(3, "mm"))
pheatmap(df, name = "Sites", row_km = 3, row_gap = unit(3, "mm"), column_km = 3, column_gap = unit(3, "mm"))
pheatmap(df, name = "Scale",
         row_split = 3, row_gap = unit(3, "mm"),
         column_split = 3, column_gap = unit(3, "mm"),
         column_title = " ", column_title_side = "top",
         row_title = " ", row_title_side = "left"
)

#Combine pheatmaps
p1 = pheatmap(df, name = "mat1")
p2 = rowAnnotation(foo = anno_barplot(1:nrow(df)))
p3 = pheatmap(df, name = "mat2", 
              col = colorRampPalette(c("navy", "white", "firebrick3"))(50))
# or you can simply specify as
# p3 = pheatmap(test, name = "mat2", col = c("navy", "white", "firebrick3"))
p1 + p2
p1 + p2 + p3


# Order for columns: We must transpose the data in data file and reupload
{library(gplots)
  library(dendextend)
  Colv  <- data1 %>% scale %>% t %>% dist %>% hclust %>% as.dendrogram %>%
    set("branches_k_color", k = 2, value = c("orange", "blue")) %>%
    set("branches_lwd", 2) %>%
    ladderize
  heatmap(scale(data1), Rowv = Rowv, Colv = Colv,
          scale = "none")
}

# Create heatmap with red blue pallet and with coloured custom line width 
{library(gplots)
  heatmap.2(scale(data1), scale = "none", col = bluered(50), 
            Rowv = Rowv, Colv = Colv,
            trace = "none", density.info = "none")
}

#Create Red/blue heatmap with custom row and column font sizes
{library(grid)
  library(ComplexHeatmap)
  library(circlize)
  Heatmap(df, 
          name = "Key", #title of legend
          column_title = "Parameters", row_title = "Sites",
          row_names_gp = gpar(fontsize = 10), # Text size for row names
          column_names_gp = gpar(fontsize = 10) # Text size for row names
  )
}

#Crete heatmap with custom box colour and font sizes
{library(circlize)
  mycols <- colorRamp2(breaks = c(-2, 0, 2),
                       colors = c("green", "white", "orange"))
  Heatmap(df, name = "Key", col = mycols)
}

#Red/blue heatmap with coloured dendrogram
{library(dendextend)
  library(gplots)
  row_dend = hclust(dist(df)) # row clustering
  col_dend = hclust(dist(t(df))) # column clustering
  Heatmap(df, name = "Key",
          row_names_gp = gpar(fontsize = 10),
          cluster_rows = color_branches(row_dend, k = 4),
          cluster_columns = color_branches(col_dend, k = 4))
}

# Label row cluster 1 and 2
{set.seed(2)
  Heatmap(df, name = "Key", k = 2)
}

# split by a vector specifying rowgroups
Heatmap(df, name = "Key", split = data$Sites,
        row_names_gp = gpar(fontsize = 8))


# Split by combining multiple variables
{Heatmap(df, name ="data", 
         split = data.frame(Sites = data$Sites, Sites = data$Sites),
         row_names_gp = gpar(fontsize = 8))
  Heatmap(df, name ="data",
          km = 2, split =  data$Sites)
}


# Use custom names of clusters
{library("cluster")
  set.seed(2)
  pa = pam(df, k = 3)
  Heatmap(df, name = "data",
          split = paste0("pam", pa$clustering))
}

# A heatmap with Violin, boxplot, density and histogram
{.hist = anno_histogram(df, gp = gpar(fill = "lightblue"))
  .density = anno_density(df, type = "line", gp = gpar(col = "blue"))
  ha_mix_top = HeatmapAnnotation(
    hist = .hist, density = .density,
    height = unit(3.8, "cm")
  )
  .violin = anno_density(df, type = "violin", 
                         gp = gpar(fill = "lightblue"), which = "row")
  .boxplot = anno_boxplot(df, which = "row")
  ha_mix_right = HeatmapAnnotation(violin = .violin, bxplt = .boxplot,
                                   which = "row", width = unit(4, "cm"))
  Heatmap(df, name = "key", 
          column_names_gp = gpar(fontsize = 10),
          row_names_gp = gpar(fontsize = 10),
          top_annotation = ha_mix_top) + ha_mix_right
}

# Combine 2 or more heatmaps
{ht1 = Heatmap(df, name = "ht1", km = 2,
               column_names_gp = gpar(fontsize = 10))
  # Heatmap 2
  ht2 = Heatmap(df, name = "ht2", 
                col = circlize::colorRamp2(c(-2, 0, 2), c("green", "white", "red")),
                column_names_gp = gpar(fontsize = 10))
  # Combine the two heatmaps
  ht1 + ht2
  draw(ht1 + ht2, 
       
       row_title_gp = gpar(col = "red"),
       
       column_title_side = "bottom",
       # Gap between heatmaps
       gap = unit(0.5, "cm"))
}

#Create a density map

{densityHeatmap(scale(data1))
}

#rainbow heatmap
{colorRamp2(seq(min(df), max(df), length = 10), rev(rainbow(10)))
  Heatmap(df, name = "df", col = rev(rainbow(10)), 
          column_title = "set a color vector for a continuous dfrix")
}

# Use blanks (shown as black) forNA values
{data1 <- data.frame(data, row.names = "Sites") #takes the dataset called WLR1 and uses Gen column as row names
  df <- scale(data1)
  df_with_na = df
  na_index = sample(c(TRUE, FALSE), nrow(df)*ncol(df), replace = TRUE, prob = c(1, 9))
  df_with_na[na_index] = NA
  Heatmap(df_with_na, name = "df", na_col = "black",
          column_title = "a dfrix with NA values")
}

# heatmap borders
Heatmap(df, name = "df", border_gp = gpar(col = "black", lty = 2),
        column_title = "set heatmap borders")

# empty heatmap
Heatmap(df, name = "df", rect_gp = gpar(type = "none"),
        column_title = "nothing is drawn in the heatmap body")

# Change row dendrogram colour with numbering
{dend = hclust(dist(df))
  dend = color_branches(dend, k = 2)
  Heatmap(df, name = "Sites", cluster_rows = dend, row_split = 2)
}

# Change row dendrogram colour without numbering
{library(dendextend)
  row_dend = as.dendrogram(hclust(dist(df)))
  row_dend = color_branches(row_dend, k = 2) # `color_branches()` returns a dendrogram object
  Heatmap(df, name = "df", cluster_rows = row_dend)
}

# Use one custom colour in row dendrogram
Heatmap(df, name = "df", cluster_rows = row_dend, row_dend_gp = gpar(col = "red"))

#Use row nodes on dendrogram
row_dend = dendrapply(row_dend, function(d) {
  attr(d, "nodePar") = list(cex = 0.8, pch = sample(20, 1), col = rand_color(1))
  return(d)
})
Heatmap(df, name = "df", cluster_rows = row_dend, row_dend_width = unit(2, "cm"))

# Reorder row and colomn 
Heatmap(df, name = "df", row_order = order(as.numeric(gsub("row", "", rownames(df)))), 
        column_order = order(as.numeric(gsub("column", "", colnames(df)))),
        column_title = "reorder dfrix")

#Reorder dfrix by rown and column names
Heatmap(df, name = "df", row_order = sort(rownames(df)), 
        column_order = sort(colnames(df)),
        column_title = "reorder dfrix by row/column names")

## Setting row and column titles

# Set row and coloumn titles
Heatmap(df, name = "df", column_title = "I am a column title", 
        row_title = "I am a row title")

# Column title at bottom
Heatmap(df, name = "df", column_title = "I am a column title at the bottom", 
        column_title_side = "bottom")

# Big column title
Heatmap(df, name = "df", column_title = "I am a big column title", 
        column_title_gp = gpar(fontsize = 20, fontface = "bold"))

# Horizontal row title 
Heatmap(df, name = "df", row_title = "row title", row_title_rot = 0)

# row title would be cluster_1 and cluster_2
Heatmap(df, name = "df", row_km = 2, row_title = "cluster_%s")

# Colour Filled column title
Heatmap(df, name = "df", column_title = "I am a column title", 
        column_title_gp = gpar(fill = "red", col = "white", border = "blue"))

# Column title with different boarder colour
ht_opt$TITLE_PADDING = unit(c(8.5, 8.5), "points")
Heatmap(df, name = "df", column_title = "I am a column title", 
        column_title_gp = gpar(fill = "red", col = "white", border = "blue"))

#Show equation in title
ht_opt(RESET = TRUE)
Heatmap(df, name = "df", 
        column_title = expression(hat(beta) == (X^t * X)^{-1} * X^t * y)) 

# Reverse row and column titles and dendrogram
Heatmap(df, name = "df", row_names_side = "left", row_dend_side = "right", 
        column_names_side = "top", column_dend_side = "bottom")

#Omit rown or column names
Heatmap(df, name = "df", show_row_names = FALSE)

#Change row or colum font
Heatmap(df, name = "df", row_names_gp = gpar(fontsize = 20))

#Change row lable colours according to groups
Heatmap(df, name = "df", row_names_gp = gpar(col = c(rep("red", 2), rep("blue", 2))))

#Control row and colum clustring
Heatmap(df, name = "df", row_names_centered = TRUE, column_names_centered = TRUE)

#Rotate colum labels
Heatmap(df, name = "df", column_names_rot = 45)
Heatmap(df, name = "df", column_names_rot = 45, column_names_side = "top",
        column_dend_side = "bottom")

## Spliting Cells and dendrogram

#Separate cells
Heatmap(df, name = "Sites", rect_gp = gpar(col = "white", lwd = 2),
        column_title = "set cell borders")
# Separate row clusters dostance and write row cluster number
Heatmap(df, name = "Sites", row_km = 3, row_gap = unit(5, "mm"))

# Separate column clusters dostance and write column cluster number
Heatmap(df, name = "sites", column_km = 3, column_gap = unit(5, "mm"))

#Use different gaps in row clustring
Heatmap(df, name = "df", row_km = 3, row_gap = unit(c(2, 4), "mm"))

#Use custom gaps in row and column clusting
Heatmap(df, name = "df", row_km = 3, row_gap = unit(c(2, 4), "mm"),
        column_km = 3, column_gap = unit(c(2, 4), "mm"))

# Separate rown and column clusters dostance and write row column cluster number
Heatmap(df, name = "Sites", row_km = 3, row_gap = unit(5, "mm"), column_km = 3, column_gap = unit(5, "mm"))

#Split in rows and columns into blocks
Heatmap(df, name = "Sites", row_split = 2, column_split = 3)

#Split alongwith cluster names of rows
pa = cluster::pam(df, k = 2)
Heatmap(df, name = "df", row_split = paste0("pam", pa$clustering))

# Row and column split
Heatmap(df, name = "df", row_split = 2, column_split = 5)

## Change Clustrering properties

# Turn off row clustring
Heatmap(df, name = "sites", cluster_rows = FALSE) # turn off row clustering

# Turn off column clustring
Heatmap(df, name = "sites", show_column_dend = FALSE) # hide column dendrogram

# Clustering with coloum and row labels 
Heatmap(df, name = "Sites", row_dend_side = "right", column_dend_side = "bottom")

#Change dendro column width
Heatmap(df, name = "df", column_dend_height = unit(2, "cm"), 
        row_dend_width = unit(2, "cm"))

#No reordering
Heatmap(df, name = "Sites", row_dend_reorder = FALSE, column_title = "no reordering")

#Apply reordering
Heatmap(df, name = "Sites", row_dend_reorder = TRUE, column_title = "apply reordering")

# Adjust height of branches 
Heatmap(df, name = "df", row_km = 2, column_km = 3, show_parent_dend_line = FALSE)

#Group cluters colours
ht_opt$TITLE_PADDING = unit(c(4, 4), "points")
Heatmap(df, name = "df", 
        row_km = 2, row_title_gp = gpar(col = c("red", "blue"), font = 1:2),
        row_names_gp = gpar(col = c("green", "orange"), fontsize = c(10, 14)),
        column_km = 3, column_title_gp = gpar(fill = c("red", "blue", "green"), font = 1:3),
        column_names_gp = gpar(col = c("green", "orange", "purple"), fontsize = c(10, 14, 8)))

#Use slice border colours
Heatmap(df, name = "df", row_km = 2, column_km = 3, border = TRUE)

#No gap but slice border colours
Heatmap(df, name = "df", row_km = 2, column_km = 3, 
        row_gap = unit(0, "mm"), column_gap = unit(0, "mm"), border = TRUE)


###Heatmap annotations

Heatmap(df, name = "df", row_km = 2, column_km = 3,
        top_annotation = HeatmapAnnotation(foo1 = 1:41, bar1 = anno_points(runif(41))),
        right_annotation = rowAnnotation(foo2 = 4:1, bar2 = anno_barplot(runif(4)))
)

### Add values to heatmap
library(circlize)
library("ComplexHeatmap")
df = df[1:9, 1:9]
col_fun = colorRamp2(c(-2, 0, 2), c("green", "white", "red"))
Heatmap(df, name = "df", col = col_fun,
        cell_fun = function(j, i, x, y, width, height, fill) {
          grid.text(sprintf("%.1f", df[i, j]), x, y, gp = gpar(fontsize = 10))
        })

#Show only positive values in heatmap
Heatmap(df, name = "df",  col = col_fun,
        cell_fun = function(j, i, x, y, width, height, fill) {
          if(df[i, j] > 0)
            grid.text(sprintf("%.1f", df[i, j]), x, y, gp = gpar(fontsize = 10))
        })

#split heatmap into slices alongwith values
Heatmap(df, name = "df", col = col_fun,
        row_km = 3, column_km = 3,
        cell_fun = function(j, i, x, y, width, height, fill) {
          grid.text(sprintf("%.1f", df[i, j]), x, y, gp = gpar(fontsize = 10))
        })


Heatmap(df, name = "df", col = col_fun,
        row_km = 2, column_km = 2,
        layer_fun = function(j, i, x, y, width, height, fill, slice_r, slice_c) {
          v = pindex(df, i, j)
          grid.text(sprintf("%.1f", v), x, y, gp = gpar(fontsize = 10))
          if(slice_r != slice_c) {
            grid.rect(gp = gpar(lwd = 2, fill = "transparent"))
          }
        })

#Join cells if values in the neighbouring two columns have the same sign
Heatmap(df, name = "mat", col = col_fun,
        row_km = 2, column_km = 2,
        layer_fun = function(j, i, x, y, w, h, fill) {
          # restore_matrix() is explained after this chunk of code
          ind_mat = restore_matrix(j, i, x, y)
          for(ir in seq_len(nrow(ind_mat))) {
            # start from the second column
            for(ic in seq_len(ncol(ind_mat))[-1]) {
              ind1 = ind_mat[ir, ic-1] # previous column
              ind2 = ind_mat[ir, ic]   # current column
              v1 = df[i[ind1], j[ind1]]
              v2 = df[i[ind2], j[ind2]]
              if(v1 * v2 > 0) { # if they have the same sign
                col = ifelse(v1 > 0, "darkred", "darkgreen")
                grid.segments(x[ind1], y[ind1], x[ind2], y[ind2],
                              gp = gpar(col = col, lwd = 2))
                grid.points(x[c(ind1, ind2)], y[c(ind1, ind2)], 
                            pch = 16, gp = gpar(col = col), size = unit(4, "mm"))
              }
            }
          }
        }
)

#Clustering based on coefficients
Heatmap(df, name = "mat", clustering_distance_rows = "pearson",
        column_title = "pre-defined distance method (1 - pearson)")
Heatmap(df, name = "mat", clustering_distance_rows = function(m) dist(m),
        column_title = "a function that calculates distance matrix")
Heatmap(df, name = "mat", clustering_distance_rows = function(x, y) 1 - cor(x, y),
        column_title = "a function that calculates pairwise distance")

# Lable even number of rows and columns with letters 
Heatmap(df, name = "mat", 
        row_split = rep(LETTERS[1:3], 6), # number of groups and units in each group 
        column_split = rep(letters[1:6], 4)) # number of groups and units in each group

# clustering is similar as previous heatmap with branches in some nodes in the dendrogram flipped
Heatmap(df, name = "mat", 
        row_split = factor(rep(LETTERS[1:3], 6), levels = LETTERS[3:1]),
        column_split = factor(rep(letters[1:6], 4), levels = letters[6:1]))

# The order is exactly what we set
Heatmap(df, name = "mat", 
        row_split = factor(rep(LETTERS[1:3], 6), levels = LETTERS[3:1]),
        column_split = factor(rep(letters[1:6], 4), levels = letters[6:1]),
        cluster_row_slices = FALSE, 
        cluster_column_slices = FALSE)


# Name slices horizontally
Heatmap(df, name = "mat", row_split = 3, 
        row_title = c("top_slice", "middle_top_slice", "bottom_slice"),
        row_title_rot = 0)

#Give Title to  row slices
Heatmap(df, name = "mat", row_split = 3, row_title = "there are three slices")

#colurfull heatmap with box and violin plots
{library(ComplexHeatmap)
  library(circlize)
  library(colorspace)
  library(GetoptLong)
  ha_mix_top = HeatmapAnnotation(histogram = anno_histogram(df, gp = gpar(fill = rep(2:3, each = 5))),
                                 density_line = anno_density(df, type = "line", gp = gpar(col = rep(2:3, each = 5))),
                                 violin = anno_density(df, type = "violin", gp = gpar(fill = rep(2:3, each = 5))),
                                 heatmap = anno_density(df, type = "heatmap"))
  ha_mix_right = HeatmapAnnotation(histogram = anno_histogram(df, gp = gpar(fill = rep(2:3, each = 5)), which = "row"),
                                   density_line = anno_density(df, type = "line", gp = gpar(col = rep(2:3, each = 5)), which = "row"),
                                   violin = anno_density(df, type = "violin", gp = gpar(fill = rep(2:3, each = 5)), which = "row"),
                                   heatmap = anno_density(df, type = "heatmap", which = "row"), 
                                   which = "row", width = unit(8, "cm"))
  Heatmap(df, name = "foo", top_annotation = ha_mix_top, height = unit(8, "cm")) + ha_mix_right
}


#Split in two blocks
Heatmap(df, name = "foo", km = 2)

# Split in two blocks (Works only on even number of rows)
Heatmap(df, name = "foo", split = rep(c("A", "B"), 5))

Heatmap(df, name = "foo", split = data.frame(rep(c("A", "B"), 6), rep(c("C", "D"), each = 6)))

Heatmap(mat, name = "foo", split = data.frame(rep(c("A", "B"), 6), rep(c("C", "D"), each = 6)), 
        combined_name_fun = function(x) paste(x, collapse = "\n"))

Heatmap(mat, name = "foo", km = 2, split = rep(c("A", "B"), 6), 
        combined_name_fun = function(x) paste(x, collapse = "\n"))

Heatmap(mat, name = "foo", km = 2, split = rep(c("A", "B"), 6), combined_name_fun = NULL)


ht1 = Heatmap(df, name = "ht1")
ht2 = Heatmap(df, name = "ht2")
class(ht1)
class(ht2)
ht1 + ht2
